# Supplementary material for: Inflammatory Biomarkers of Traumatic Brain Injury
Source: Pharmaceuticals (Basel). 2022 May 25;15(6):660. doi: 10.3390/ph15060660 (PMC9227014; doi:10.3390/ph15060660)
Supplement: Supplementary file 1 [file pharmaceuticals-15-00660-s001.zip]

Archive with 1 entries (1 files):
- pharmaceuticals-1724143-supplementary.pdf
